# Supplementary material for: Childhood Influenza Vaccination Is Not a Priority for Parents: A National, Cross-Sectional Survey of Barriers to Childhood Influenza Vaccination in Australia
Source: Vaccines (Basel). 2025 May 19;13(5):540. doi: 10.3390/vaccines13050540 (PMC12115364; doi:10.3390/vaccines13050540)
Supplement: Supplementary file 1 [file vaccines-13-00540-s001.zip]

Archive with 1 entries (1 files):
- vaccines-3597334-supplementary.pdf
